# Supplementary material for: S6K1-mediated phosphorylation of PDK1 impairs AKT kinase activity and oncogenic functions
Source: Nat Commun. 2022 Mar 22;13:1548. doi: 10.1038/s41467-022-28910-8 (PMC8941131; doi:10.1038/s41467-022-28910-8)
Supplement: Supplementary file 4 — Source Data [file 41467_2022_28910_MOESM4_ESM.xlsx]

## Sheet: Fig1
Fig1C-RXXpS	DMSO	DMSO	Rapa	S6K-I	LY294002	BKM120
Replicate 1	0.01	1	0.23	0.12	0.39	0.18
Replicate 2	0.05	1	0.16	0.34	0.08	0.11
Replicate 3	0.02	1	0.09	0.17	0.07	0.08
Fig1C-pS549-PDK1	DMSO	DMSO	Rapa	S6K-I	LY294002	BKM120
Replicate 1	0.01	1	0.08	0.16	0.27	0.17
Replicate 2	0.13	1	0.12	0.25	0.07	0.09
Replicate 3	0.12	1	0.16	0.27	0.08	0.1
Fig1C-pT308-AKT	DMSO	DMSO	Rapa	S6K-I	LY294002	BKM120
Replicate 1	0.23	1	0.91	0.32	0.11	0.17
Replicate 2	0.21	1	0.83	0.91	0.19	0.15
Replicate 3	0.17	1	1.12	0.34	0.06	0.01
Fig1G-RxxpS	IgG	Src	#1	#2		Fig1G-pS549	IgG	Src	#1	#2
Replicate 1	0	1	0.21	0.15		Replicate 1	0	1	0.31	0.22
Replicate 2	0	1	0.13	0.09		Replicate 2	0	1	0.29	0.16
Replicate 3	0	1	0.22	0.17		Replicate 3	0	1	0.18	0.15
Fig1H-RxxpS	lane1	lane2	lane3	lane4		Fig1H-pS549	lane1	lane2	lane3	lane4
Replicate 1	0.03	1	0.11	0.24		Replicate 1	0.15	1	0.09	0.11
Replicate 2	0.07	1	0.21	0.23		Replicate 2	0.06	1	0.12	0.13
Replicate 3	0.13	1	0.18	0.16		Replicate 3	0.09	1	0.14	0.19

## Sheet: Fig2
Fig2A-pT308-AKT	EV	WT	S549A	S549D
Replicate 1	0.23	1	3.21	0.59
Replicate 2	0.73	1	4.32	1.03
Replicate 3	0.32	1	3.01	0.68
Fig2C-pT308-AKT	EV					WT					S549A					S549D
time	0	10	20	30	40	60	0	10	20	30	40	60	0	10	20	30	40	60	0	10	20	30	40	60
Replicate 1	0.01	0.02	0.02	0.08	0.12	0.11	0.12	0.23	0.31	0.21	0.25	0.13	0.12	1.21	1	0.89	0.67	1.12	0.09	0.14	0.17	0.21	0.26	0.05
Replicate 2	0.09	0.12	0.05	0.16	0.18	0.14	0.07	0.08	0.1	0.23	1.13	0.73	0.18	0.78	1	1.21	1.03	1.01	0.14	0.15	0.19	0.21	0.23	0.14
Replicate 3	0.11	0.21	0.21	0.18	0.21	0.08	0.12	0.13	0.24	0.65	1.34	0.12	0.19	1.1	1	0.96	0.83	0.86	0.11	0.11	0.13	0.17	0.18	0.18
Fig2E	EV	WT	S549A	S549D		EV	WT	S549A	S549D
Replicate 1	0.98	2.04	3.46	2.46		1.04	2.35	5.42	2.08
Replicate 2	0.91	2.23	3.78	2.06		1.08	2.46	4.64	1.74
Replicate 3	1.11	2.42	4.25	2.18		0.88	2.76	4.13	1.83
Fig2H	EV	WT	S549A	S549D
#1	0.0985	0.238	0.5779	0.1393
#2	0.0607	0.1269	0.3628	0.1446
#3	0.0657	0.0948	0.431	0.0823
#4	0.0571	0.0844	0.2437	0.0464
#5	0.0316	0.059	0.2065	0.0385
Fig2J-pT308-AKT	EV	WT	S549A	S549D
Replicate 1	0.16	1.12	3.78	0.29
Replicate 2	0.24	0.32	3.57	0.38
Replicate 3	0.28	1	3.93	0.24
Fig2I	EV	WT	S549A	S549D
Replicate 1	14.8459	25.1462	69.7802	27.6836
Replicate 2	17.9558	26.8493	74.8588	23.0769
Replicate 3	21.8659	20.1201	67.1309	19.0031
Replicate 4	14.1104	22.5071	62.4633	21.4084
Replicate 5	16.6172	19.5266	66.6667	17.8886

## Sheet: Fig3
Fig3A-pT308-AKT	lane3	lane4	lane5	lane6	lane7	lane8
Replicate 1	1	0.91	0.94	0.81	0.86	0.89
Replicate 2	1	0.94	0.68	0.87	0.94	1.02
Replicate 3	1	0.98	1.02	1.23	1.24	1.26
Fig3B-ps549	lane1	lane2	lane3	lane4	lane5
Replicate 1	0.01	0.05	0.12	0.26	1
Replicate 2	0.02	0.04	0.12	0.28	1
Replicate 3	0.01	0.03	0.14	0.22	1
Fig3C-ha-akt	lane1	lane2	lane3	lane4
Replicate 1	0.01	1	4.67	1.03
Replicate 2	0.01	1	3.21	0.23
Replicate 3	0.01	1	3.24	0.32
Fig3F-Flag-PDK1	lane1	lane2	lane3	lane4	lane5	lane6	lane7	lane8
Replicate 1	1	0.48	0.98	1.13	0.21	0.37	0.24	0.14
Replicate 2	1	0.45	0.95	1.13	0.32	0.84	0.31	0.24
Replicate 3	1	0.43	1.21	1.17	0.36	1.12	0.41	0.38
Fig3G	WT+S6K1	S549D	S549A	WT
Replicate 1	1.6789	2.06063	3.86368	1.24301
Replicate 2	1.11617	1.70802	5.81835	0.944455
Replicate 3	0.779096	1.4474	3.6307	0.812533

## Sheet: Fig4
	Fig4I-pT308-AKT	lane1	lane2	lane3	lane4	lane5	lane6	lane7	lane8	lane9	lane10	lane11	lane12	lane13	lane14	lane15
	Replicate 1	0.11	0.31	0.22	1	1.12	0.13	0.85	1.01	2.78	2.93	0.13	0.32	2.43	2.87	2.01
	Replicate 2	0.06	0.51	0.45	1	0.85	0.05	1.67	1.56	1.78	2.46	0.09	0.98	1.46	1.67	1.56
	Replicate 3	0.05	0.46	0.52	1	0.78	0.07	1.88	1.43	2.34	2.51	0.11	0.67	1.78	1.98	1.72
	Fig4M-pT308-AKT	lane1	lane2	lane3	lane4	lane5	lane6	lane7	lane8	lane9	lane10	lane11	lane12
	Replicate 1	0.32	0.76	0.55	1	1.21	1.04	0.33	1.23	2.98	2.63	2.73	2.65
	Replicate 2	0.21	0.46	0.78	1	1.04	0.98	0.16	1.31	2.76	2.53	2.43	2.65
	Replicate 3	0.25	0.56	0.88	1	1.23	0.82	0.21	1.12	2.73	2.85	2.88	2.41

## Sheet: Fig5
Fig5F-Flag-PDK1	WT	R544K	R546P	S549N	WT	R544K	R546P	S549N	WT	P551A	P551L	WT	P551A	P551L
Replicate 1	1	0.75	0.35	0.61	0.63	1.88	2.04	1.64	1	0.89	0.63	0.21	0.4	0.47
Replicate 2	1	0.34	0.23	0.28	0.31	1.08	1.21	0.87	1	0.23	0.42	0.31	0.89	0.83
Replicate 3	1	0.32	0.29	0.24	0.43	0.98	0.97	1.02	1	0.34	0.58	0.23	0.88	1.03
Fig5H	P551Q	P551L	P551A	S549N	R546P	R544K	WT
Replicate 1	3.21361	2.63322	3.43782	2.39482	2.82061	3.81097	1.01078
Replicate 2	2.64813	2.76281	2.86402	2.40395	4.38007	3.02875	0.655505
Replicate 3	2.50312	4.19945	2.55061	3.32827	4.39375	2.9599	1.33371
Fig5J-HA-AKT1	EV	WT	R544K	R546P	S549N	P551A	P551L
Replicate 1	0.12	1	1.78	2.43	4.02	1.79	4.35
Replicate 2	0.05	1	2.13	2.31	3.21	1.46	2.78
Replicate 3	0.09	1	1.62	1.86	2.65	1.73	2.95
Fig5I-pT308-AKT	EV	WT	R544K	R546P	S549N	P551A	P551L	P551Q
Replicate 1	0.34	1	1.87	2.34	2.11	1.93	2.53	2.51
Replicate 2	0.12	1	2.34	1.34	1.32	2.67	1.76	1.93
Replicate 3	0.11	1	2.13	1.56	1.45	2.37	1.88	2.31

## Sheet: Fig6
Fig6A-pT308-AKT	lane1	lane2	lane3	lane4	lane5	lane6	lane7	lane8
Replicate 1	0.32	1	1.79	2.43	2.21	1.83	2.33	2.71
Replicate 2	0.23	1	2.78	3.42	2.93	2.65	2.32	3.87
Replicate 3	0.42	1	3.69	3.14	3.24	3.88	3.64	3.98
Fig6C	EV	WT	R544K	R546P	S549N	P551A	P551L	P551Q		EV	WT	R544K	R546P	S549N	P551A	P551L	P551Q
Replicate 1	0.836735	1.57143	3.31973	3.08163	3.17687	2.86395	2.69388	3.04762		1.01835	1.43119	3.27523	5.2844	3.93578	5.86238	2.36697	5.53211
Replicate 2	0.993197	1.82993	3.53061	3.0068	2.93878	2.70748	3	2.68027		1.15596	1.34862	2.55963	5.53211	4.62385	5.50459	2.55963	5.0367
Replicate 3	1.17007	2.12245	3.10884	3.34014	3.44218	3.07483	2.93197	2.87755		0.825688	1.73395	3.63303	5.72477	4.10092	5.33945	2.80734	4.78899
Fig6E	EV	WT	R544K	R546P	S549N	P551A	P551L	P551Q
Replicate 1	0.1269	0.2183	0.5648	0.5823	0.6134	0.4457	0.4944	0.6226
Replicate 2	0.0448	0.173	0.585	0.306	0.4576	0.3788	0.441	0.5349
Replicate 3	0.0496	0.0551	0.5393	0.2554	0.5539	0.2333	0.2693	0.4295
Replicate 4	0.0352	0.0643	0.2265	0.2277	0.3813	0.2765	0.2819	0.3005
Replicate 5	0.0182	0.0379	0.151	0.1968	0.2538	0.1134	0.2066	0.1965
Fig6G-pT308-AKT	EV	WT	R544K	R546P	S549N	P551A	P551Q	P551L
Replicate 1	0.26	1.11	3.78	2.34	1.35	1.36	4.89	4.76
Replicate 2	0.21	0.71	2.67	2.68	2.31	3.24	2.34	2.26
Replicate 3	0.46	1.18	2.21	2.25	2.45	3.26	2.89	3.88

## Sheet: FigS1
FigS1D	S549A	T529A	T522A	T518A	T513A	S501A	T479A	WT
Replicate 1	3.83692	1.70158	1.88745	1.35892	1.64472	0.987319	1.80101	1.43962
Replicate 2	5.19048	0.997119	1.50197	1.04664	1.82427	1.41558	1.35803	0.86166
Replicate 3	3.73288	1.46863	1.77569	1.6097	0.595628	1.56996	1.71243	0.698718
FigS1E	S549A+BKM120	S549A	WT+BKM120	WT
Replicate 1	1.4875	3.08671	0.807789	1.42916
Replicate 2	1.23308	2.47783	0.586855	0.956685
Replicate 3	1.1085	3.18149	0.777306	0.614151
FigS1G	S549D	S549A	WT
Replicate 1	1.40196	2.86675	1.03359
Replicate 2	0.904607	3.13231	0.796898
Replicate 3	1.22193	2.69768	1.16951

## Sheet: FigS2
	FigS2A-RXXpS	lane1	lane2	lane3		FigS2A-pS549	lane1	lane2	lane3
	Replicate 1	0.03	0.48	1		Replicate 1	0.02	0.31	1
	Replicate 2	0.04	0.21	1		Replicate 2	0.05	0.18	1
	Replicate 3	0.06	0.51	1		Replicate 3	0.09	0.42	1
	FigS2C	RxxpS	lane1	lane2	lane3	lane4	lane5	lane6	lane7	pS6	lane1	lane2	lane3	lane4	lane5	lane6	lane7	pT308-AKT	lane1	lane2	lane3	lane4	lane5	lane6	lane7
		Replicate 1	0.18	1	0.26	0.18	0.1	0.12	0.17	Replicate 1	0.13	1	0.29	0.21	0.01	0.01	0.04	Replicate 1	0.01	1	0.01	0.01	1.97	0.23	0.11
		Replicate 2	0.43	1	0.65	0.32	0.17	0.15	0.07	Replicate 2	0.07	1	0.32	0.16	0.04	0.04	0.1	Replicate 2	0.02	1	0.03	0.03	1.83	0.11	0.08
		Replicate 3	0.32	1	0.32	0.23	0.21	0.11	0.11	Replicate 3	0.12	1	0.21	0.17	0.06	0.08	0.03	Replicate 3	0.03	1	0.05	0.02	1.76	0.14	0.16
		RxxpS	lane1	lane2	lane3	lane4	lane5	pS549	lane1	lane2	lane3	lane4	lane5	pT308-AKT	lane1	lane2	lane3	lane4	lane5	pS6	lane1	lane2	lane3	lane4	lane5
	FigS2E	Replicate 1	0.01	1	0.15	0.04	0.09	Replicate 1	0.03	1	0.16	0.06	0.08	Replicate 1	0.09	1	0.01	2.38	0.43	Replicate 1	0.03	1	0.11	0.01	0.17
		Replicate 2	0.03	1	0.23	0.1	0.15	Replicate 2	0.04	1	0.16	0.11	0.21	Replicate 2	0.06	1	0.03	1.78	0.64	Replicate 2	0.02	1	0.15	0.03	0.11
		Replicate 3	0.04	1	0.1	0.04	0.08	Replicate 3	0.06	1	0.32	0.16	0.12	Replicate 3	0.04	1	0.04	1.63	0.41	Replicate 3	0.03	1	0.21	0.05	0.21
	FigS2F-RxxpS	lane1	lane2	lane3	lane4		Fig1E-pS549	lane1	lane2	lane3	lane4
	Replicate 1	0.08	1	0.31	0.15		Replicate 1	0.14	1	0.11	0.12
	Replicate 2	0.11	1	0.45	0.11		Replicate 2	0.09	1	0.21	0.23
	Replicate 3	0.14	1	0.21	0.24		Replicate 3	0.11	1	0.08	0.06
	FigS2H-RxxpS	lane1	lane2	lane3	lane4		Fig1F-pS549	lane1	lane2	lane3	lane4
	Replicate 1	0.17	1	0.03	0.09		Replicate 1	0.26	1	0.06	0.05
	Replicate 2	0.04	1	0.13	0.21		Replicate 2	0.16	1	0.1	0.09
	Replicate 3	0.09	1	0.15	0.15		Replicate 3	0.08	1	0.11	0.12
	FigS2G-RxxpS		lane1	lane2	lane3	lane4	lane5	lane6
		Replicate 1	0.01	0.04	0.1	1	1.78	3.01
		Replicate 2	0.16	0.15	0.08	1	0.63	3.24
		Replicate 3	0.08	0.15	0.98	1	3.24	3.78

## Sheet: FigS3
FigS3E-pS549	0	10	20	30	40	60	90	120		0	5	10	15	20	30	40	60
Replicate 1	1	1.3	1.9	2.3	1.6	3.4	2.5	1.6		1	1.3	2.8	2.9	2.6	4.2	1.2	1.3
Replicate 2	1	1.3	3.7	2.8	2.4	3.2	2.6	1.7		1	3.2	2.6	3.7	2.1	2.2	0.8	0.9
Replicate 3	1	1.2	1	3.2	3.1	3.4	3.6	1.2		1	2.1	2.2	4.6	2.5	1.6	1.7	1.1
FigS3e-pT308-AKT	0	10	20	30	40	60	90	120		0	5	10	15	20	30	40	60
Replicate 1	1	2.3	3.2	2.1	3.8	1.5	2.4	3.4		1	2.2	1.3	2.8	3.5	2.5	2.1	1.1
Replicate 2	1	1.5	1.4	2.3	3.2	2.6	3.1	2.2		1	1.3	1.7	1.6	2.5	2.3	2.3	2.6
Replicate 3	1	1.4	1.7	1.8	3.8	2.5	2.7	2.1		1	1.2	1.6	2.6	4.1	3.8	2.2	1.7
FigS3e-pS6K1	0	10	20	30	40	60	90	120		0	5	10	15	20	30	40	60
Replicate 1	1	1.1	1.1	1.8	2.8	2.2	2.9	2.3		1	1.7	1.5	2.4	2.8	3.2	3.2	3.4
Replicate 2	1	0.9	0.94	1.2	1.6	1.5	2.1	1.8		1	1.2	1.2	2.4	2.5	2.3	2.4	2.2
Replicate 3	1	0.8	1.5	1.7	2.6	1.8	2.5	2.1		1	1.4	1.8	2.8	2.7	3.5	3.1	2.7
FigS3e-pS6	0	10	20	30	40	60	90	120		0	5	10	15	20	30	40	60
Replicate 1	1	1.3	1.6	2.2	3.8	3.7	4.5	3.4		1	1.4	2.5	2.7	4.5	3.3	1.3	1.2
Replicate 2	1	1.4	1.7	1.8	1.7	2.1	3.5	3.9		1	1.3	1.5	3.4	3.8	3.4	3.3	3.7
Replicate 3	1	1.7	1.5	2.4	2.6	3.1	3.6	3.3		1	0.8	2.7	3.6	4.1	3.7	2.4	2.8
FigS3G-pS549	lane1	lane2	lane3	lane4	lane5	lane6
Replicate 1	0.18	1	0.47	0.1	0.08	0.04
Replicate 2	0.12	1	1.21	0.08	0.23	0.19
Replicate 3	0.06	1	0.78	0.12	0.17	0.13

## Sheet: FigS4
	FigS4C	EV	WT	S549A
	Replicate 1	1.02162	1.88108	3.46216
	Replicate 2	0.835135	2.14054	3.21892
	Replicate 3	1.14324	1.8	3.08919
	FigS4D
	Cisp	EV			WT			S549A			S549D
	0	98.7373	101.928	99.3352	99.2809	101.494	99.2256	102.209	93.5243	104.266	97.1607	99.6007	103.239
	10	40.2475	40.4937	40.7901	43.6885	44.7837	44.6288	59.7845	61.1748	57.1888	45.8546	43.2607	43.5025
	20	32.204	30.9078	27.1247	34.7062	35.2694	36.5718	41.25	42.9634	43.8714	34.8745	30.9457	32.7033
	40	14.6049	13.9216	12.6807	20.2064	21.0582	20.2728	29.3126	30.7541	26.7579	22.4437	20.1955	23.6107
	FigS4E
	Dox	EV			WT			S549A			S549D
	0	106.287	93.9866	99.7267	99.3145	98.1885	102.497	93.605	100.14	106.255	104.958	95.5848	99.4576
	1	45.9642	44.259	42.7982	53.9198	52.0355	51.8977	64.1874	63.994	64.0736	50.5424	53.1663	52.5934
	2	33.1481	32.6376	34.0333	34.7325	39.5236	40.661	50.8551	50.0872	50.0645	38.5799	36.8841	38.8893
	3	19.702	20.5601	21.6679	26.6784	26.9427	26.2418	36.0439	36.1065	34.4229	26.5602	26.5717	25.8269
	FigS4G	EV	WT	S549A	S549D
	Replicate 1	19.195	38.4375	61.8076	21.0674
	Replicate 2	24.8538	25.7971	67.1233	15.9091
	Replicate 3	20.8219	35.6383	78.3237	24.3836
	Replicate 4	16.2651	40	57.7586	20.055
	Replicate 5	18.2584	23.3129	82.6625	25.0712

[truncated: 5 more sheets: FigS5, FigS6, FigS7, FigS8, FigS9]
